# Supplementary material for: High levels of interspecific gene flow in an endemic cichlid fish adaptive radiation from an extreme lake environment
Source: Mol Ecol. 2015 Jun 19;24(13):3421–40. doi: 10.1111/mec.13247 (PMC4973668; doi:10.1111/mec.13247)
Supplement: Supplementary file 1 — Table S1. Collection coordinates and sequencing statistics per sample. Table S2. Data subsets and respective analyses conducted on RAD data. Table S3. Population pairwise F ST. Table S4. bayescan outlier loci for A. alcalica vs. A. grahami comparison. Table S5. bayescan outlier loci for A. alcalica vs. A. latilabris comparison. Table S6. bayescan outlier loci for A. alcalica vs. A. ndalalani comparison. Table S7. bayescan outlier loci for A. latilabris vs. A. ndalalani comparison. Table S8. Gene annotations of loci identified as outliers in multiple species comparisons. Table S9. Mantel test results for F ST vs. geographic distance between sampling sites. [file MEC-24-3421-s001.xlsx]

## Sheet: Table_S1
Table S1. Collection co-ordinates and sequencing statistics per sample.
Samples in grey were excluded from downstream analyses due to poor quality and low total calls in the filtered dataset. OA: O. amphimelas; AA: A. alcalicus; AB: A. alcalicus blue morph; AY: A. alcalicus yellow morph; AU: A. alcalicus upturned-mouth morph; AL: A. latilabris; AN: A. ndalalani; AG: A. grahami.
	Sample ID	Accession reference ID	Sampling GPS coordinates	Sequenced reads (n)	Duplicates (n)	Duplicates (%)	Mapped (%)	Paired (%)	Total calls (n)	QC-filtered calls (n)	QC-filtered calls (%)	Mean mapping rate
O. amphimelas	002-001-OA	ERS652626	S -3.423333 E 35.851806	1357822	365705	26.93	89.73	81.15	19225625	N/A	N/A	O. amphimelas 89.95
	002-003-OA	ERS652628	S -3.423333 E 35.851806	3760790	1122956	29.86	89.67	80.88	27501927	12351820	44.91
	002-004-OA	ERS652623	S -3.423333 E 35.851806	8688110	3077792	35.43	89.73	80.78	32790200	18166870	55.4
	002-005-OA	ERS652624	S -3.423333 E 35.851806	5593242	1797032	32.13	89.72	80.95	28857245	15351777	53.2
	004-029-OA	ERS652650	S -3.425306 E 35.343723	8499968	2816835	33.14	89.85	80.55	34897625	18049330	51.72
	004-030-OA	ERS652670	S -3.425306 E 35.343723	4614448	1828295	39.62	89.85	81.38	25410823	12624979	49.68
	004-032-OA	ERS652669	S -3.425306 E 35.343723	6429908	2044339	31.79	90.12	81.22	29516848	16229295	54.98
	004-035-OA	ERS652671	S -3.425306 E 35.343723	6050738	1933421	31.95	90.16	81.46	30160099	16031277	53.15
A. alcalicus	005-160-AA	ERS652662	S -2.597583 E 35.918417	7962738	3157400	39.65	89.47	78.23	28647369	16339639	57.04	A. alcalica 88.79
	005-163-AA	ERS652663	S -2.597583 E 35.918417	12639506	5344313	42.28	89.4	78.24	31790644	19339959	60.84
	005-164-AA	ERS652709	S -2.597583 E 35.918417	7767920	3151245	40.57	89.54	78.38	28511977	16007180	56.14
	005-165-AA	ERS652665	S -2.597583 E 35.918417	6919164	2706673	39.12	89.42	78.62	28611615	15460588	54.04
	006-058-AA	ERS652659	S -2.430397 E 35.895392	9480270	3404504	35.91	89.87	79.22	29482851	18084493	61.34
	006-059-AA	ERS652658	S -2.430397 E 35.895392	8037504	2801660	34.86	89.62	78.93	29306108	17263844	58.91
	006-073-AA	ERS652686	S -2.430397 E 35.895392	7386516	2595984	35.14	89.77	78.9	29135230	16782296	57.6
	006-076-AA	ERS652684	S -2.430397 E 35.895392	8719750	3142721	36.04	89.75	78.87	29901941	17808281	59.56
	009-230-AA	ERS652618	S -2.471278 E 35.887889	1627594	572245	35.16	89.42	78.94	19084112	4587454	24.04
	009-231-AA	ERS652619	S -2.471278 E 35.887889	4312168	1629393	37.79	89.45	78.84	25365205	11775955	46.43
	009-234-AA	ERS652617	S -2.471278 E 35.887889	10127960	4226515	41.73	89.31	78.18	31697682	17881771	56.41
	009-243-AA	ERS652625	S -2.471278 E 35.887889	9616338	3959289	41.17	89.2	78.21	29774635	17480225	58.71
	11A-320-AB	ERS652657	S -2.591000 E 36.009445	2475984	970742	39.21	89.87	79.55	21348756	7033004	32.94
	11A-321-AB	ERS652656	S -2.591000 E 36.009445	6274036	2630185	41.92	89.74	79.41	26350715	14488129	54.98
	11A-322-AB	ERS652655	S -2.591000 E 36.009445	9687160	4304246	44.43	89.77	79.23	28644508	17112417	59.74
	11A-323-AY	ERS652654	S -2.591000 E 36.009445	11694544	5231031	44.73	89.82	79.34	29542463	18514362	62.67
	11A-324-AY	ERS652653	S -2.591000 E 36.009445	8685264	3844753	44.27	89.82	79.44	27323911	16633029	60.87
	11A-325-AY	ERS652652	S -2.591000 E 36.009445	9991060	4298967	43.03	89.57	78.88	27581617	17649780	63.99
	11A-326-AY	ERS652651	S -2.591000 E 36.009445	10447384	4549111	43.54	89.61	79.07	28316443	17775105	62.77
	11A-339-AB	ERS652672	S -2.591000 E 36.009445	10093142	4534603	44.93	89.74	79.02	27169435	17340274	63.82
	012-517-AA	ERS652673	S -2.618972 E 35.999806	2150132	1409805	65.57	87.53	75.95	14321762	1203496	8.4
	012-518-AA	ERS652674	S -2.618972 E 35.999806	9564398	6392842	66.84	87.09	75.22	26391555	8397909	31.82
	012-521-AA	ERS652638	S -2.618972 E 35.999806	1193110	772867	64.78	86.67	75.71	9998081	313244	3.13
	012-526-AA	ERS652641	S -2.618972 E 35.999806	4300436	2864522	66.61	87.42	75.84	19390154	3343132	17.24
	015-733-AU	ERS652635	S -2.433361 E 36.10175	6589102	4432160	67.27	87.55	76.23	23136938	5559416	24.03
	015-734-AU	ERS652700	S -2.433361 E 36.10175	24249950	15684157	64.68	84.99	72.88	34712858	19067432	54.93
	015-750-AU	ERS652664	S -2.433361 E 36.10175	5625700	3608042	64.13	86.92	75.56	22447628	5440646	24.24
	015-758-AU	ERS652642	S -2.433361 E 36.10175	12987418	7517598	57.88	89.26	78.61	28077266	16124699	57.43
	015-848-AA	ERS652630	S -2.433361 E 36.10175	8412214	4502353	53.52	88.83	78.3	26656841	16556078	62.11
	015-849-AA	ERS652631	S -2.433361 E 36.10175	7886154	4430135	56.18	88.95	78.5	25690733	16016409	62.34
	015-850-AA	ERS652644	S -2.433361 E 36.10175	6311730	3354039	53.14	88.88	78.46	24020411	14792394	61.58
	015-851-AA	ERS652643	S -2.433361 E 36.10175	9803922	5116278	52.19	88.62	77.64	26692651	15371665	57.59
	017-083-AA	ERS652697	S -2.456278 E 36.087806	7439702	2553925	34.33	89.64	78.43	29072971	13810736	47.5
	017-844-AA	ERS652634	S -2.456278 E 36.087806	12395920	7039379	56.79	89.05	78.41	28085487	12560157	44.72
	017-846-AA	ERS652632	S -2.456278 E 36.087806	10438592	5865487	56.19	89.2	78.48	27009981	11431905	42.32
	017-847-AA	ERS652633	S -2.456278 E 36.087806	11246308	6332246	56.31	89.1	78.4	27327923	15068717	55.14
	019-879-AA	ERS652680	S -2.145833 E 36.05575	27008098	17754321	65.74	87.2	76.41	31615471	18962739	59.98
	019-883-AA	ERS652701	S -2.145833 E 36.05575	11096528	7197186	64.86	87.86	76.91	24736152	12254593	49.54
	019-887-AA	ERS652702	S -2.145833 E 36.05575	4305954	2473368	57.44	88.3	77.71	21038958	7229892	34.36
	019-888-AA	ERS652703	S -2.145833 E 36.05575	8926152	5281875	59.17	86.54	75.89	25180896	12213631	48.5
A. latilabris	005-086-AL	ERS652705	S -2.597583 E 35.918417	5299794	1723022	32.51	89.72	78.99	26629605	14388660	54.03	A. latilabris 88.74
	005-087-AL	ERS652704	S -2.597583 E 35.918417	7195264	2417648	33.6	89.59	78.77	28951967	16735599	57.8
	005-088-AL	ERS652706	S -2.597583 E 35.918417	9458188	3352199	35.44	89.58	78.76	29921568	18547005	61.99
	005-112-AL	ERS652647	S -2.597583 E 35.918417	4150534	1552605	37.41	89.32	78.49	24748665	11398690	46.06
	009-247-AL	ERS652627	S -2.471278 E 35.887889	11118486	4640657	41.74	89.54	78.28	31325719	18615031	59.42
	009-248-AL	ERS652621	S -2.471278 E 35.887889	12354302	5261344	42.59	89.57	78.42	31524470	19376823	61.47
	009-249-AL	ERS652620	S -2.471278 E 35.887889	8642950	3539857	40.96	89.59	78.48	29261691	16895633	57.74
	009-260-AL	ERS652694	S -2.471278 E 35.887889	8318970	3321266	39.92	89.51	78.68	29051678	16707856	57.51
	11B-408-AL	ERS652668	S -2.591667 E 36.012056	4279346	1763096	41.2	89.84	79.39	23323430	11318570	48.53
	11B-409-AL	ERS652667	S -2.591667 E 36.012056	8910514	3846933	43.17	89.76	78.92	26603729	16650052	62.59
	11B-419-AL	ERS652679	S -2.591667 E 36.012056	4204078	1722750	40.98	89.88	79.63	23804721	11273496	47.36
	11B-424-AL	ERS652689	S -2.591667 E 36.012056	4836192	3148127	65.1	86.67	75.34	21110867	4204765	19.92
	012-567-AL	ERS652681	S -2.618972 E 35.999806	1479758	947123	64.01	85.34	74.07	11342001	487321	4.3
	012-568-AL	ERS652685	S -2.618972 E 35.999806	11460052	7544751	65.84	87.39	75.79	28122043	11200347	39.83
	012-572-AL	ERS652695	S -2.618972 E 35.999806	5437930	3517713	64.69	86.63	75.16	22682601	4851003	21.39
	012-583-AL	ERS652649	S -2.618972 E 35.999806	6071594	4054002	66.77	87.14	75.69	22961856	4980778	21.69
	017-788-AL	ERS652640	S -2.456278 E 36.087806	20111250	11830129	58.82	89.05	78.2	30313472	19209844	63.37
	017-789-AL	ERS652639	S -2.456278 E 36.087806	17481210	10205842	58.38	89.15	78.4	29486809	18331005	62.17
	017-813-AL	ERS652688	S -2.456278 E 36.087806	11007076	6154940	55.92	88.95	78.27	28032672	15308624	54.61
	017-815-AL	ERS652687	S -2.456278 E 36.087806	6506730	3397642	52.22	88.59	77.86	25160380	11882911	47.23
A. ndalalani	005-047-AN	ERS652660	S -2.597583 E 35.918417	3370746	1030405	30.57	89.68	78.9	24549929	10930759	44.52	A. ndalalani 88.75
	005-125-AN	ERS652710	S -2.597583 E 35.918417	9426726	3863169	40.98	89.21	77.95	29691805	17517360	59
	005-126-AN	ERS652711	S -2.597583 E 35.918417	6624882	2595957	39.18	89.37	78.15	27799292	14926950	53.7
	005-132-AN	ERS652629	S -2.597583 E 35.918417	7227458	2866770	39.66	89.26	78.14	28531493	15518207	54.39
	11A-293-AN	ERS652699	S -2.591000 E 36.009445	3920796	1574459	40.16	89.29	78.86	22827759	10935424	47.9
	11A-296-AN	ERS652698	S -2.591000 E 36.009445	6773356	2775470	40.98	89.67	79.26	26283459	15225966	57.93
	11A-301-AN	ERS652645	S -2.591000 E 36.009445	5475056	2199871	40.18	89.39	78.79	24466137	13467064	55.04
	11A-308-AN	ERS652616	S -2.591000 E 36.009445	1739654	676957	38.91	89.92	79.92	18722285	4795225	25.61
	012-543-AN	ERS652707	S -2.618972 E 35.999806	5338238	3589974	67.25	87.37	75.91	20923070	4272347	20.42
	012-545-AN	ERS652708	S -2.618972 E 35.999806	7347420	4936444	67.19	87.44	75.93	23581234	6377516	27.04
	012-559-AN	ERS652622	S -2.618972 E 35.999806	5496640	3561925	64.8	87.3	75.83	22386833	5164868	23.07
	012-562-AN	ERS652682	S -2.618972 E 35.999806	2752934	1745377	63.4	86.95	75.61	17204226	2166627	12.59
	017-828-AN	ERS652661	S -2.456278 E 36.087806	15256986	8462298	55.47	88.72	77.68	29291995	17849726	60.94
	017-830-AN	ERS652677	S -2.456278 E 36.087806	3343728	1756241	52.52	88.95	78.57	20432579	6679634	32.69
	017-833-AN	ERS652675	S -2.456278 E 36.087806	11002348	5598092	50.88	88.45	77.71	28055294	16269760	57.99
	017-839-AN	ERS652678	S -2.456278 E 36.087806	16709740	9782809	58.55	89.09	78.19	29204312	17900731	61.29
A. grahami	018-859-AG	ERS652693	S -2.001139 E 36.231972	11332104	7316137	64.56	82.42	72.31	23007864	10787850	46.89	A. grahami 86.70
	018-869-AG	ERS652696	S -2.001139 E 36.231972	4807842	3357909	69.84	88.68	77.91	18492529	4395507	23.77
	018-871-AG	ERS652683	S -2.001139 E 36.231972	38009624	25200827	66.3	87.96	77.04	33738637	21316544	63.18
	018-900-AG	ERS652636	S -2.001139 E 36.231972	7910266	5012316	63.36	88.45	77.57	23267126	10405216	44.72
	021-898-AG	ERS652692	S -1.844444 E 36.22425	2163910	1241469	57.37	87.69	77.22	16588390	2926140	17.64
	021-899-AG	ERS652691	S -1.844444 E 36.22425	37937308	27520245	72.54	88.14	76.64	29148312	18680203	64.09
	021-905-AG	ERS652637	S -1.844444 E 36.22425	22813336	14797603	64.86	87.29	76.42	28182867	17694293	62.78
	021-910-AG	ERS652646	S -1.844444 E 36.22425	4502606	2915439	64.75	88.26	77.65	19456528	5554263	28.55
	024-950-AG*	ERS652676	S -0.396028 E 36.107583	8081388	4910222	60.76	87.56	76.93	24052205	11267314	46.85
	024-952-AG*	ERS652690	S -0.396028 E 36.107583	3456626	1932130	55.9	87.36	76.91	20057343	5936464	29.6
	024-969-AG*	ERS652648	S -0.396028 E 36.107583	4365002	2897370	66.38	85.52	74.94	18065966	3914662	21.67
	024-970-AG*	ERS652666	S -0.396028 E 36.107583	9962378	4713690	47.31	84.3	74.34	26614209	15712608	59.04
	TOTAL:			836345864	439397761	N/A	N/A	N/A	N/A	N/A	N/A	N/A
	MEAN:			8711936	4577060	49.75	88.64	77.94	25838916	12850898	47.1	N/A
	*indicates samples from introduced population at Lake Nakuru.
	Voucher material (unaccessioned) available from Day lab at UCL.

## Sheet: Table_S2
Table S2. Data subsets and respective analyses conducted on RAD data
	Description	Sequences	Sites (n)	Variable sites (%)	Analyses	Figure /Table
A	Full alignment of all mapped, quality filtered sites with sequence data for >1 individual	n=92 (ref. O. niloticus, 7 O. amphimelas, 84 Alcolapia)	28560698	1.91	p-distance	SI 11
B	Full alignment of all mapped, quality filtered sites, reduced taxa	n=25 (ref. O. niloticus, 4 O. amphimelas, 20 Alcolapia)	26135098	1.71	RAxML, GTRGAMMA model	2A,B
C	Full alignment excluding reads not mapped to assigned linkage groups	n=92 (ref. O. niloticus, 7 O. amphimelas, 84 Alcolapia)	22249264	1.82	LD, f4, FST (EggLib method), Sliding-window FST	4, Table1 SI 2,
D	Variable sites (SNPs) across full alignment	n=92 (ref. O. niloticus, 7 O. amphimelas, 84 Alcolapia)	544916	100	RAxML, GTRGAMMA model	2C
E	SNPs across full alignment, excluding ambiguous bases	n=92 (ref. O. niloticus, 7 O. amphimelas, 84 Alcolapia)	363983	100	RAxML GTRGAMMA model, corrected for ascertainment bias	SI 3
F	Biallelic unlinked SNPs 12 populations (n=4 per population), no missing data	n=48 (38 A. alcalica, 12 A. grahami, 19 A. latilabris, 15 A. ndalalani)	1266	100	SNAPP	SI 5
G	Full alignment, de novo assembled, filtered sites	n=91 (7 O. amphimelas, 84 Alcolapia)	436839	1.33	RAxML, GTRGAMMA model	SI 4A
H	SNPs from de novo assembled alignment	n=91 (7 O. amphimelas, 84 Alcolapia)	5832	100	RAxML, GTRGAMMA model	SI 4B
J	SNPs from de novo, no ambiguous bases	n=91 (7 O. amphimelas, 84 Alcolapia)	1898	100	RAxML GTRGAMMA model, _ASC model	SI 4C
K	Combined mapped and de novo reads, SNPs	n=91 (7 O. amphimelas, 84 Alcolapia)	550748	100	RAxML GTRGAMMA model	SI 4D
L	Combined mapped and de novo reads, SNPs, no ambiguous bases	n=91 (7 O. amphimelas, 84 Alcolapia)	182909	100	RAxML GTRGAMMA model, _ASC model	SI 4E
M	Biallelic SNPs across Alcolapia	n=84 (38 A. alcalica, 12 A. grahami, 19 A. latilabris, 15 A. ndalalani)	246336	100	STRUCTURE, SplitsTree	2D, SI 6
N	Biallelic unlinked SNPs across Alcolapia	n=84 (38 A. alcalica, 12 A. grahami, 19 A. latilabris, 15 A. ndalalani)	2297	100	STRUCTURE	3, SI 6
P	A. alcalica biallelic SNPs	n=38 A. alcalica	173964	100	STRUCTURE	SI 8
Q	A. alcalica biallelic SNPs, unlinked	n=38 A. alcalica	2222	100	STRUCTURE	SI 8
R	Biallelic SNPs, max missing data 10%	n=84 (38 A. alcalica, 12 A. grahami, 19 A. latilabris, 15 A. ndalalani)	31555	100	FST (Arlequin)	Table SI 3
S	Biallelic SNPs, MAF >0.1, max. missing data 25%	n=16 (8 A. alcalica, 8 A. grahami)	23264	100	Bayescan	Table 2
T	Biallelic SNPs, MAF >0.1, max. missing data 25%	n=16 (8 A. alcalica, 8 A. latilabris)	30841	100	Bayescan	Table 2
U	Biallelic SNPs, MAF >0.1, max. missing data 25%	n=16 (8 A. alcalica, 8 A. ndalalani)	28026	100	Bayescan	Table 2
V	Biallelic SNPs, MAF >0.1, max. missing data 25%	n=16 (8 A. latilabris, 8 A. ndalalani)	22946	100	Bayescan	Table 2
W	Biallelic SNPs, MAF >0.1, max. missing data 25%	n=14 (7 A. alcalica, 7 O. amphimelas)	82474	100	Bayescan	Table 2
X	Biallelic unlinked SNPs, sympatric Alcolapia	n=24 (8 A. alcalica, 8 A. latilabris, 8 A. ndalalani)	2227	100	STRUCTURE	SI 7

## Sheet: Table_S3
Table S3. Population pairwise FST.
Below diagonal: maximum level missing data 10%, 31,555 SNPs (dataset R), FST calculated in Arlequin accounting for sample size.
Site:		A. alcalica									A. latilabris					A. ndalalani				A. grahami
		5	6	9	11	12	15	015*	17	19	5	9	11	12	17	5	11A	12	17	18	21	24
A. alcalica	5	-
	6	0.075	-
	9	0.038	0.039	-
	11	0.049	0.058	0.011	-
	12	0.056	0.084	0.017	0.016	-
	15	0.099	0.078	0.068	0.074	0.113	-
	015*	0.072	0.058	0.044	0.056	0.083	0.001	-
	17	0.029	0.053	-0.003	0.001	0.004	0.074	0.034	-
	19	0.042	0.027	0.001	0.02	0.038	0.057	0.038	0.022	-
A. latilabris	5	0.063	0.117	0.072	0.083	0.096	0.126	0.105	0.059	0.087	-
	9	0.146	0.158	0.085	0.127	0.147	0.174	0.151	0.135	0.116	0.132	-
	11	0.102	0.124	0.078	0.084	0.104	0.138	0.115	0.075	0.091	0.08	0.082	-
	12	0.132	0.153	0.101	0.115	0.118	0.176	0.153	0.11	0.121	0.106	0.146	0.026	-
	17	0.053	0.137	0.042	0.043	0.05	0.1	0.072	0.018	0.039	0.067	0.093	0.033	0.03	-
A. ndalalani	5	0.09	0.126	0.071	0.076	0.109	0.154	0.12	0.069	0.081	0.108	0.191	0.14	0.159	0.099	-
	11	0.113	0.137	0.077	0.062	0.072	0.157	0.134	0.068	0.089	0.13	0.163	0.119	0.151	0.075	0.122	-
	12	0.072	0.101	0.047	0.031	0.065	0.126	0.105	0.037	0.058	0.105	0.15	0.088	0.116	0.041	0.092	-0.014	-
	17	0.101	0.119	0.076	0.091	0.119	0.136	0.107	0.065	0.089	0.126	0.203	0.141	0.152	0.063	0.143	0.095	0.092	-
A. grahami	18	0.112	0.123	0.1	0.1	0.119	0.137	0.114	0.075	0.089	0.15	0.185	0.154	0.189	0.108	0.164	0.168	0.141	0.156	-
	21	0.088	0.103	0.077	0.09	0.093	0.119	0.094	0.056	0.07	0.126	0.17	0.14	0.17	0.097	0.124	0.15	0.123	0.139	-0.01	-
	24	0.108	0.109	0.088	0.106	0.115	0.135	0.112	0.068	0.079	0.137	0.172	0.147	0.179	0.101	0.154	0.164	0.132	0.142	0.014	-0.007	-
*indicates A. alcalica upturned-mouth morph from site 015. Site 011 A. alcalica includes comparisons for the blue morph only (n=4). Site 017 A. alcalica population excludes the two samples designated A. aff. ndalalani from the ML analysis.
None of the comparisons was significant after Bonferroni correction for multiple testing (a=0.0002).
	<0.03			<0.09			<0.15			>0.18
	<0.06			<0.12			<0.18

## Sheet: Table_S4
Table S4. Bayescan outlier loci for A. alcalica vs A. grahami comparison.
Chromosome	Position (bp)	q-value	alpha	FST
LG1	4880146	0.0586	1.4117	0.3375
LG2	12745226	0.0013	1.9795	0.4525
LG3	1061977	0.0101	1.5942	0.3687
LG3	3742179	0.0502	1.3959	0.334
LG4	26817200	0.0004	2.0652	0.4712
LG5	3793947	0.0559	1.3943	0.3338
LG7	29281646	0.0056	1.6455	0.3785
LG7	36442432	0.0471	1.3312	0.3194
LG8-24	12272405	0.0797	1.1819	0.2964
LG8-24	12272651	0.0438	1.3566	0.3242
LG8-24	25594923	0.0137	1.5359	0.3562
LG8-24	25594939	0.0171	1.536	0.3567
LG11	3550520	0.0041	1.6499	0.3798
LG11	18919683	0.0019	1.9887	0.4548
LG11	18919756	0.0007	2.052	0.4679
LG11	18924298	0.0021	1.9969	0.456
LG11	19069888	0.0083	1.5753	0.3633
LG11	27805595	0.0024	1.9866	0.4538
LG11	28559170	0.0376	1.3798	0.3284
LG11	28627402	0.0194	1.518	0.3538
LG12	11467527	0.0639	1.3757	0.3308
LG12	17142862	0.0665	1.365	0.3285
LG12	31972729	0.0155	1.5884	0.3681
LG16-21	16552748	0.0923	1.1154	0.2828
LG16-21	27504075	0.084	1.1515	0.2901
LG16-21	30216099	0.0531	1.3876	0.3326
LG16-21	34046293	0.0964	1.0475	0.2689
LG16-21	34070668	0.0753	1.164	0.2922
LG18	25974009	0.0708	1.2016	0.2995
LG17	8127213	0.0005	2.117	0.4827
LG17	11752066	0.0407	1.3877	0.3306
LG20	15632809	0.0002	2.1519	0.4904
LG20	15633007	0.0007	2.0637	0.4707
LG20	16552727	0.0344	1.3964	0.3306
LG20	20086617	0.0267	1.4571	0.3418
LG23	1333779	0.0613	1.3773	0.3307
UNK1	862049	0.001	2.0539	0.4689
UNK2	924286	0.0219	1.4948	0.3498
UNK37	1009096	0.0882	1.1253	0.285
UNK73	339327	0.0317	1.3985	0.3302
UNK107	485448	0.029	1.4624	0.3433
UNK121	459348	0.007	1.6592	0.3818
UNK121	526329	0.0016	2.0066	0.4587
UNK268	158116	0.0118	1.5402	0.357
UNK495	49297	0.0243	1.3599	0.3199
Yellow shading indicates loci identified as outliers at FDR=0.05; green indicates additional outlier loci identified at FDR=0.10. LG refers to linkage groups from reference genome used for alignment (O. niloticus), UNK refer to unplaced scaffolds within the genome.

## Sheet: Table_S5
Table S5. Bayescan outlier loci for A. alcalica vs A. latilabris comparison.
Chromosome	Position (bp)	q-value	alpha	FST
LG1	4417090	0.0279	1.7238	0.1941
LG1	5534111	0.0454	1.6156	0.1827
LG1	9901931	0.0613	1.4219	0.1569
LG1	10030509	0	2.6671	0.3491
LG2	16182727	0.0302	1.5967	0.175
LG4	6651728	0.0863	1.3118	0.1502
LG5	4507212	0.0001	2.2695	0.2731
LG5	7280901	0.0002	2.2676	0.2726
LG5	16192393	0.001	2.2432	0.2706
LG5	18234447	0.0964	1.4024	0.1683
LG5	26185535	0.0018	1.9564	0.2204
LG6	8236011	0.0208	1.8866	0.2177
LG7	11499980	0.0112	1.7708	0.197
LG7	19014506	0.0531	1.5305	0.1732
LG7	20824106	0.0669	1.5258	0.1756
LG7	22963036	0.0176	1.7324	0.1905
LG7	22963066	0.0793	1.3838	0.1611
LG11	2931392	0.0014	1.9671	0.2235
LG11	6384781	0.0929	1.3452	0.1574
LG11	28627402	0.0586	1.4238	0.1569
LG12	21251407	0.0722	1.4556	0.1655
LG13	28499021	0.0503	1.708	0.1989
LG15	9225207	0.0403	1.4965	0.1635
LG16-21	3406817	0.0241	1.8808	0.2173
LG17	12926209	0.0559	1.596	0.1842
LG17	13007816	0.0008	2.0367	0.2327
LG17	13007817	0.0004	2.0197	0.2299
LG17	13087966	0.0003	2.0369	0.2321
LG17	13091875	0.0006	2.0384	0.2327
LG17	13270025	0.0024	2.0738	0.2419
LG17	20107222	0.0259	1.6703	0.1836
LG17	24302170	0.0002	2.1499	0.2514
LG17	24496689	0.0896	1.3553	0.1571
LG18	18845531	0.0192	1.7296	0.1903
LG19	7542228	0.0829	1.3681	0.1599
LG22	15261172	0.0641	1.467	0.1658
LG22	15287396	0.0033	1.9595	0.2231
LG22	15287743	0.0479	1.6027	0.1819
LG22	15308783	0.0159	1.7619	0.1956
LG22	24241771	0.005	1.9478	0.2221
UNK5	717734	0.0159	1.8481	0.2093
UNK24	342964	0.0075	1.7982	0.1976
UNK38	128450	0.0695	1.4637	0.1662
UNK43	367041	0.0059	1.8117	0.1995
UNK50	526645	0.0327	1.5769	0.1735
UNK50	820921	0.0067	1.8691	0.2082
UNK56	765711	0.0757	1.3194	0.1496
UNK89	110278	0.0428	1.7166	0.1987
UNK95	37233	0	2.378	0.2906
UNK103	307429	0.0352	1.6416	0.1842
UNK168	164402	0.0095	1.8605	0.2107
UNK168	356741	0.0129	1.8479	0.2091
UNK181	262893	0.0041	2.0368	0.2363
UNK234	123146	0.0224	1.8909	0.2175
UNK300	208694	0.0376	1.6563	0.1864

## Sheet: Table_S6
Table S6. Bayescan outlier loci for A. alcalica vs A. ndalalani comparison.
Chromosome	Position (bp)	q-value	alpha	FST
LG1	3698842	0.0352	1.7403	0.19
LG1	9194783	0.0163	1.9405	0.2195
LG1	11666374	0.0633	1.6592	0.1895
LG1	11666684	0.0329	1.8688	0.2112
LG1	13686376	0.0484	1.7399	0.1944
LG1	13779141	0.0862	1.5656	0.1792
LG1	25525499	0.0458	1.6611	0.1811
LG2	2120367	0.0404	1.6649	0.1809
LG2	4290091	0.0684	1.5324	0.1724
LG2	7609602	0.0935	1.547	0.1769
LG5	26185535	0.0004	2.3241	0.2798
LG6	4117668	0.0509	1.7374	0.1941
LG6	17839834	0.0823	1.5724	0.1796
LG6	18215001	0.0588	1.7313	0.1962
LG7	22543193	0.0192	2.0224	0.2336
LG7	30162091	0.078	1.5133	0.1698
LG8-24	24244837	0.0371	1.8483	0.2084
LG8-24	24244838	0.0279	1.867	0.2107
LG17	12997082	0.0109	2.1182	0.2495
LG18	5413311	0.0973	1.4507	0.1629
LG19	10882365	0.056	1.5684	0.1697
LG22	12765765	0.024	1.79	0.1981
UNK33	1062913	0.0532	1.7395	0.1953
UNK38	608444	0.0899	1.4973	0.1688
UNK38	705388	0.0307	1.739	0.1895
UNK38	1274353	0.0432	1.6733	0.182
UNK86	245483	0.078	1.5065	0.1689

## Sheet: Table_S7
Table S7. Bayescan outlier loci for A. latilabris vs A. ndalalani comparison.
Chromosome	Position (bp)	q-value	alpha	FST
LG1	9194783	0.0093	1.8032	0.2771
LG1	9901931	0.0126	1.5955	0.2388
LG2	9934672	0.066	1.3796	0.218
LG2	14429342	0.031	1.5541	0.2389
LG4	6651728	0.0078	1.7755	0.2716
LG4	24754695	0.0777	1.2336	0.1927
LG4	24754717	0.0865	1.1954	0.1872
LG4	24754718	0.0754	1.2382	0.1939
LG4	24754744	0.0886	1.2212	0.192
LG5	15313237	0.0109	1.7306	0.2633
LG5	16192182	0.0197	1.6607	0.2536
LG5	28714028	0.0012	1.9178	0.2966
LG5	30767236	0.043	1.468	0.2278
LG6	4117668	0.0156	1.658	0.2514
LG6	14339857	0.0377	1.4534	0.22
LG6	17839834	0.0027	1.8484	0.2838
LG6	20814433	0.0327	1.5366	0.2361
LG7	12555135	0	2.4125	0.3987
LG7	19277166	0.0256	1.487	0.2239
LG8-24	11575335	0.055	1.4694	0.2308
LG8-24	11575814	0.0101	1.7739	0.2717
LG8-24	24244837	0.0006	1.9295	0.2986
LG8-24	24244838	0.0021	1.8577	0.2857
LG9	7012601	0.0185	1.6851	0.2577
LG10	9537712	0.005	1.758	0.268
LG11	3792961	0.0978	1.1719	0.1873
LG11	33302772	0.0135	1.6751	0.2546
LG11	33302799	0.0175	1.6483	0.25
LG11	33303048	0.0931	1.1872	0.1893
LG12	13411277	0.0593	1.3806	0.2155
LG12	13411307	0.0614	1.3866	0.217
LG12	13411469	0.0572	1.3925	0.2174
LG12	20337529	0.041	1.4379	0.2185
LG13	16810867	0.0033	1.8204	0.2792
LG13	16811174	0.045	1.4752	0.2287
LG13	17422310	0.0906	1.2132	0.1905
LG13	24877405	0.0707	1.2457	0.1939
LG15	9632346	0.0754	1.2329	0.1929
LG16-21	3603414	0.0069	1.748	0.2664
LG16-21	3636514	0.0509	1.5124	0.2372
LG16-21	11594518	0.0166	1.6668	0.2539
LG16-21	19134767	0.0489	1.4723	0.2285
LG17	7574728	0.0117	1.767	0.2712
LG17	12926209	0	2.528	0.4228
LG17	12997082	0.0001	2.3101	0.3776
LG17	13007816	0	2.1734	0.347
LG17	13007817	0	2.1779	0.3472
LG17	13087966	0.0001	2.1848	0.3488
LG17	13091875	0.0001	2.1285	0.3372
LG17	24302170	0.0344	1.448	0.2192
LG17	31257285	0.0156	1.6701	0.2547
LG18	5413298	0.0821	1.2147	0.1903
LG18	18845531	0.0007	2.0042	0.3139
LG19	3811871	0.0223	1.653	0.2542
LG19	7542228	0.0041	1.8116	0.2771
LG19	7542249	0.0239	1.6586	0.2565
LG19	7544806	0.0209	1.6658	0.2545
LG19	7545050	0.0394	1.5504	0.2396
LG19	10903764	0.0361	1.5597	0.2408
LG19	18829834	0.0955	1.2428	0.1999
LG20	24059412	0.006	1.7615	0.2691
LG23	20226647	0.0843	1.2103	0.1898
UNK1	878607	0.0003	2.0653	0.325
UNK1	1017116	0.0085	1.7675	0.2702
UNK5	749629	0.0016	1.9485	0.3035
UNK6	845852	0.047	1.5323	0.2398
UNK37	54509	0.0293	1.4777	0.2237
UNK61	362040	0.0636	1.3645	0.2133
UNK73	530939	0.0009	2.0214	0.3173
UNK73	767643	0.0275	1.5579	0.2394
UNK86	245483	0.0528	1.4519	0.2258
UNK88	656959	0.0005	2.0535	0.3232
UNK89	378951	0.0684	1.38	0.2189
UNK95	37233	0.0003	2.0702	0.3263

## Sheet: Table_S8
Table S8. Outlier SNPs and predicted gene annotations.
Chromosome: bp	Gene annotation
LG1: 9194783	Growth arrest-specific protein 2-like (LOC100704610)
LG1: 9901931	Synaptotagmin-7-like (LOC100697404)
LG4: 6651728	Fascin-like (LOC100703702)
LG5: 26185535	No annotation
LG6: 4117668	Suppressor of cytokine signaling 7-like (LOC100711954)
LG6: 17839834	Glyoxylate reductase/hydroxypyruvate reductase-like (LOC100699147)
LG8-24: 24244837, 24244838	No annotation
LG11: 28627402	Potassium voltage-gated channel subfamily V member 1-like (LOC100693033)
LG17: 12926209	Exportin-T-like (LOC100695406)
LG17: 12997082, 13007816,13007817	No annotation
LG17: 13087960, 13091875	Parathyroid hormone-related protein-like (LOC100694874)
LG:17: 24302170	No annotation
LG19: 7542228	Mitochondrial 2-oxodicarboxylate carrier-like (LOC100696078)
LG23: 3500000- 5000000	Probable G-protein coupled receptor 128-like (LOC102080577)
	DPH3 homolog (LOC100702351)
	Opsin-3-like (LOC100693866)
	NACHT, LRR and PYD domains-containing protein 12-like (LOC100699918)
	Leucine-rich repeat flightless-interacting protein 2-like (LOC100700729)
	Ribonuclease inhibitor-like (LOC100702088)
	Protein NLRC3-like
	Tumor necrosis factor receptor superfamily member 14-like (LOC100703705)
	Tumor necrosis factor receptor superfamily member 5-like (LOC102082670)
	Caspase-1-like (LOC102076866)
	Replication factor C subunit 4-like (LOC100704243)
	Guanine nucleotide exchange factor DBS-like (LOC100704513)
	Lactosylceramide 1,3-N-acetyl-beta-D-glucosaminyltransferase A-like (LOC102082918)
	Epithelial cell transforming sequence 2 oncogene (ect2)
	Neuroligin-1-like (LOC100705052)

## Sheet: Table_S9
Table S9. Mantel test results
	Uncorrected p-distance				Pairwise FST
Geographic distance:	Straight-line		Lake-perimeter		Straight-line		Lake-perimeter
	Observation	P-value	Observation	P-value	Observation	P-value	Observation	P-value
Population comparisons
A. alcalica	-0.055	0.513	0.118	0.355	-0.027	0.398	0.013	0.456
A. latilabris	0.604	0.112	0.647	0.083	0.169	0.344	0.213	0.325
A. ndalalani	0.859	0.037	0.879	0.084	0.731	0.128	0.735	0.123
A. grahami	-0.092	0.502	-	-	0.583	0.337	-	-
